# Supplementary material for: Redetermination of dysprosium trinickel from single-crystal X-ray data
Source: Acta Crystallogr Sect E Struct Rep Online. 2012 Oct 27;68(Pt 11):i83. doi: 10.1107/S1600536812043747 (PMC3515086; doi:10.1107/S1600536812043747)
Supplement: Supplementary file 1 [file e-68-00i83-sup1.cif]

##############################################################################
#                                                                            #
# This CIF contains the data in a paper accepted for publication in          #
# Acta Crystallographica Section E. It conforms to the requirements of       #
# Notes for Authors for Acta Crystallographica Section E, and has been       #
# peer reviewed under the auspices of the IUCr Commission on Journals.       #
#                                                                            #
# Full details of the Crystallographic Information File format               #
# are given in the paper "The Crystallographic Information File (CIF):       #
# a New Standard Archive File for Crystallography" by S. R. Hall, F. H.      #
# Allen and I. D. Brown [Acta Cryst. (1991), A47, 655-685].                  #
#                                                                            #
# The current version of the core CIF dictionary is obtainable from          #
# ftp://ftp.iucr.org/pub/cif_core.dic.                                       #
#                                                                            #
# Software is freely available for graphical display of the structure(s)     #
# in this CIF. For information consult the CIF software page                 #
# http://www.iucr.org/resources/cif/software.                                #
#                                                                            #
# This file may be used for bona fide research purposes within the           #
# scientific community so long as proper attribution is given to the journal # 
# article from which it was obtained.                                        #
#                                                                            #
##############################################################################
data_I
_audit_creation_method     SHELXL-97
_chemical_name_systematic
;
Disprosium trinickel
;
_chemical_name_common     ?
_chemical_formula_moiety     'Dy Ni3'
_chemical_formula_sum     'Dy Ni3'
_chemical_formula_iupac     'Dy Ni3'
_chemical_formula_weight     338.63
_chemical_melting_point     ?
_symmetry_cell_setting     trigonal
_symmetry_space_group_name_H-M     'R -3 m'
_symmetry_space_group_name_Hall     '-R 3 2"'
loop_
    _symmetry_equiv_pos_as_xyz
    'x, y, z'
    '-y, x-y, z'
    '-x+y, -x, z'
    'x-y, -y, -z'
    '-x, -x+y, -z'
    'y, x, -z'
    'x+2/3, y+1/3, z+1/3'
    '-y+2/3, x-y+1/3, z+1/3'
    '-x+y+2/3, -x+1/3, z+1/3'
    'x-y+2/3, -y+1/3, -z+1/3'
    '-x+2/3, -x+y+1/3, -z+1/3'
    'y+2/3, x+1/3, -z+1/3'
    'x+1/3, y+2/3, z+2/3'
    '-y+1/3, x-y+2/3, z+2/3'
    '-x+y+1/3, -x+2/3, z+2/3'
    'x-y+1/3, -y+2/3, -z+2/3'
    '-x+1/3, -x+y+2/3, -z+2/3'
    'y+1/3, x+2/3, -z+2/3'
    '-x, -y, -z'
    'y, -x+y, -z'
    'x-y, x, -z'
    '-x+y, y, z'
    'x, x-y, z'
    '-y, -x, z'
    '-x+2/3, -y+1/3, -z+1/3'
    'y+2/3, -x+y+1/3, -z+1/3'
    'x-y+2/3, x+1/3, -z+1/3'
    '-x+y+2/3, y+1/3, z+1/3'
    'x+2/3, x-y+1/3, z+1/3'
    '-y+2/3, -x+1/3, z+1/3'
    '-x+1/3, -y+2/3, -z+2/3'
    'y+1/3, -x+y+2/3, -z+2/3'
    'x-y+1/3, x+2/3, -z+2/3'
    '-x+y+1/3, y+2/3, z+2/3'
    'x+1/3, x-y+2/3, z+2/3'
    '-y+1/3, -x+2/3, z+2/3'
_cell_length_a     4.966(2)
_cell_length_b     4.966(2)
_cell_length_c     24.370(10)
_cell_angle_alpha     90.00
_cell_angle_beta     90.00
_cell_angle_gamma     120.00
_cell_volume     520.5(4)
_cell_formula_units_Z     9
_cell_measurement_reflns_used     1064
_cell_measurement_theta_min     0.83
_cell_measurement_theta_max     28.4
_cell_measurement_temperature     293(2)
_exptl_crystal_description     irregular
_exptl_crystal_colour     'grey'
_exptl_crystal_size_max     0.13
_exptl_crystal_size_mid     0.08
_exptl_crystal_size_min     0.06
_exptl_crystal_density_diffrn     9.723
_exptl_crystal_density_meas     ?
_exptl_crystal_density_method     'not measured'
_exptl_crystal_F_000     1350
_exptl_absorpt_coefficient_mu     55.524
_exptl_absorpt_correction_type     multi-scan
_exptl_absorpt_process_details     '(<i>PLATON</i>, Spek, 2009)'
_exptl_absorpt_correction_T_min     0.0708
_exptl_absorpt_correction_T_max     0.1824
_exptl_special_details     ?
_diffrn_ambient_temperature     293(2)
_diffrn_radiation_type     MoK\a
_diffrn_radiation_wavelength     0.71069
_diffrn_radiation_source     'fine-focus sealed tube'
_diffrn_radiation_monochromator     graphite
_diffrn_measurement_device_type     'Stoe IPDS II'
_diffrn_measurement_method     '\w scans'
_diffrn_detector_area_resol_mean     ?
_diffrn_reflns_number     1516
_diffrn_reflns_av_R_equivalents     0.0575
_diffrn_reflns_av_sigmaI/netI     0.0359
_diffrn_reflns_theta_min     2.51
_diffrn_reflns_theta_max     28.43
_diffrn_reflns_theta_full     28.43
_diffrn_measured_fraction_theta_max     0.980
_diffrn_measured_fraction_theta_full     0.980
_diffrn_reflns_limit_h_min     -6
_diffrn_reflns_limit_h_max     6
_diffrn_reflns_limit_k_min     -6
_diffrn_reflns_limit_k_max     6
_diffrn_reflns_limit_l_min     -32
_diffrn_reflns_limit_l_max     30
_diffrn_standards_number     0
_diffrn_standards_interval_count     .
_diffrn_standards_interval_time     .
_diffrn_standards_decay_%     ?
_refine_special_details
;
Refinement of <i>F</i>^2^ against ALL reflections. The weighted <i>R</i>-factor
<i>wR</i> and goodness of fit <i>S</i> are based on <i>F</i>^2^, conventional
<i>R</i>-factors <i>R</i> are based on <i>F</i>, with <i>F</i> set to zero for
negative <i>F</i>^2^. The threshold expression of <i>F</i>^2^ >
\s(<i>F</i>^2^) is used only for calculating <i>R</i>-factors(gt) <i>etc</i>.
and is not relevant to the choice of reflections for refinement.
<i>R</i>-factors based on <i>F</i>^2^ are statistically about twice as large
as those based on <i>F</i>, and <i>R</i>- factors based on ALL data will be
even larger.
;
_reflns_number_total     197
_reflns_number_gt     163
_reflns_threshold_expression     I>2sigma(I)
_refine_ls_structure_factor_coef     Fsqd
_refine_ls_matrix_type     full
_refine_ls_R_factor_all     0.0302
_refine_ls_R_factor_gt     0.0224
_refine_ls_wR_factor_gt     0.0423
_refine_ls_wR_factor_ref     0.0434
_refine_ls_goodness_of_fit_ref     1.007
_refine_ls_restrained_S_all     1.007
_refine_ls_number_reflns     197
_refine_ls_number_parameters     17
_refine_ls_number_restraints     0
_refine_ls_weighting_scheme     calc
_refine_ls_weighting_details
         'calc w=1/[\s^2^(Fo^2^)+(0.0207P)^2^+0.0000P] where P=(Fo^2^+2Fc^2^)/3'
_atom_sites_solution_primary     direct
_atom_sites_solution_secondary     difmap
_refine_ls_shift/su_max     0.000
_refine_ls_shift/su_mean     0.000
_refine_diff_density_max     2.773
_refine_diff_density_min     -1.330
_refine_ls_extinction_method     none
_refine_ls_extinction_coef     ?
loop_
    _atom_type_symbol
    _atom_type_description
    _atom_type_scat_dispersion_real
    _atom_type_scat_dispersion_imag
    _atom_type_scat_source
    'Ni' 'Ni' 0.3393 1.1124
                         'International Tables Vol C Tables 4.2.6.8 and 6.1.1.4'
    'Dy' 'Dy' -0.1892 4.4098
                         'International Tables Vol C Tables 4.2.6.8 and 6.1.1.4'
_computing_data_collection     '<i>X-AREA</i> (Stoe & Cie, 2009)'
_computing_cell_refinement     '<i>X-AREA</i> (Stoe & Cie, 2009)'
_computing_data_reduction     '<i>X-AREA</i> (Stoe & Cie, 2009)'
_computing_structure_solution     '<i>SIR2011</i> (Burla <i>et al.</i>, 2012)'
_computing_structure_refinement
;
<i>SHELXL97</i> (Sheldrick, 2008) and <i>WinGX</i> (Farrugia,
1999)
;
_computing_molecular_graphics     '<i>DIAMOND</i> (Brandenburg, 2006)'
_computing_publication_material     '<i>publCIF</i> (Westrip, 2010)'
loop_
    _atom_site_type_symbol
    _atom_site_label
    _atom_site_fract_x
    _atom_site_fract_y
    _atom_site_fract_z
    _atom_site_U_iso_or_equiv
    _atom_site_adp_type
    _atom_site_calc_flag
    _atom_site_refinement_flags
    _atom_site_occupancy
    _atom_site_symmetry_multiplicity
    _atom_site_disorder_assembly
    _atom_site_disorder_group
    Ni Ni1 0.50038(13) 0.49962(13) 0.08188(5) 0.0116(3) Uani d S 1 2 . .
    Dy Dy1 0.0000 0.0000 0.13920(4) 0.0135(2) Uani d S 1 6 . .
    Ni Ni2 0.0000 0.0000 0.33306(9) 0.0143(5) Uani d S 1 6 . .
    Ni Ni3 0.0000 0.0000 0.5000 0.0118(7) Uani d S 1 12 . .
    Dy Dy2 0.0000 0.0000 0.0000 0.0128(3) Uani d S 1 12 . .
loop_
    _atom_site_aniso_label
    _atom_site_aniso_U_11
    _atom_site_aniso_U_22
    _atom_site_aniso_U_33
    _atom_site_aniso_U_12
    _atom_site_aniso_U_13
    _atom_site_aniso_U_23
    Ni1 0.0112(5) 0.0112(5) 0.0141(7) 0.0069(6) 0.0003(3) -0.0003(3)
    Dy1 0.0125(3) 0.0125(3) 0.0157(5) 0.00623(15) 0.000 0.000
    Ni2 0.0153(7) 0.0153(7) 0.0123(12) 0.0077(4) 0.000 0.000
    Ni3 0.0115(10) 0.0115(10) 0.0124(17) 0.0057(5) 0.000 0.000
    Dy2 0.0117(4) 0.0117(4) 0.0151(6) 0.00584(19) 0.000 0.000
_geom_special_details
;
All e.s.d.'s (except the e.s.d. in the dihedral angle between two l.s. planes)
are estimated using the full covariance matrix. The cell e.s.d.'s are taken
into account individually in the estimation of e.s.d.'s in distances, angles
and torsion angles; correlations between e.s.d.'s in cell parameters are only
used when they are defined by crystal symmetry. An approximate (isotropic)
treatment of cell e.s.d.'s is used for estimating e.s.d.'s involving l.s.
planes.
;
loop_
    _geom_bond_atom_site_label_1
    _geom_bond_atom_site_label_2
    _geom_bond_site_symmetry_2
    _geom_bond_distance
    _geom_bond_publ_flag
    Ni1 Ni2 25 2.450(2) ?
    Ni1 Ni2 13_554 2.464(2) ?
    Ni1 Ni1 3_665 2.477(2) ?
    Ni1 Ni1 2_655 2.477(2) ?
    Ni1 Ni1 2_665 2.489(2) ?
    Ni1 Ni1 3_565 2.489(2) ?
    Ni1 Ni3 13_554 2.5166(14) ?
    Ni1 Dy1 1_665 2.8489(11) ?
    Ni1 Dy1 . 2.8489(11) ?
    Ni1 Dy1 25 3.0869(18) ?
    Ni1 Dy2 . 3.1855(12) ?
    Ni1 Dy2 1_665 3.1855(12) ?
    Dy1 Ni1 1_445 2.8489(11) ?
    Dy1 Ni1 2 2.8489(11) ?
    Dy1 Ni1 3 2.8489(11) ?
    Dy1 Ni1 3_565 2.8489(11) ?
    Dy1 Ni1 2_655 2.8489(11) ?
    Dy1 Ni3 13_554 2.9442(11) ?
    Dy1 Ni3 13_444 2.9442(11) ?
    Dy1 Ni3 13_544 2.9442(11) ?
    Dy1 Ni1 25 3.0869(18) ?
    Dy1 Ni1 26_455 3.0869(18) ?
    Dy1 Ni1 27_445 3.0869(18) ?
    Ni2 Ni1 25 2.450(2) ?
    Ni2 Ni1 27_445 2.450(2) ?
    Ni2 Ni1 26_455 2.450(2) ?
    Ni2 Ni1 7_445 2.464(2) ?
    Ni2 Ni1 8 2.464(2) ?
    Ni2 Ni1 9_455 2.464(2) ?
    Ni2 Dy2 7 2.8671(12) ?
    Ni2 Dy2 7_445 2.8671(12) ?
    Ni2 Ni2 31_445 2.8671(12) ?
    Ni2 Ni2 31 2.8671(12) ?
    Ni2 Dy2 7_455 2.8672(12) ?
    Ni2 Ni2 31_545 2.8672(12) ?
    Ni3 Ni1 31 2.5166(14) ?
    Ni3 Ni1 7_445 2.5166(14) ?
    Ni3 Ni1 33_545 2.5166(14) ?
    Ni3 Ni1 9_455 2.5166(14) ?
    Ni3 Ni1 32_445 2.5166(14) ?
    Ni3 Ni1 8 2.5166(14) ?
    Ni3 Dy1 31 2.9442(11) ?
    Ni3 Dy1 7_445 2.9442(11) ?
    Ni3 Dy1 31_445 2.9442(11) ?
    Ni3 Dy1 7 2.9442(11) ?
    Ni3 Dy1 31_545 2.9442(11) ?
    Ni3 Dy1 7_455 2.9442(11) ?
    Dy2 Ni2 25 2.8671(12) ?
    Dy2 Ni2 25_445 2.8671(12) ?
    Dy2 Ni2 13_554 2.8671(12) ?
    Dy2 Ni2 13_444 2.8671(12) ?
    Dy2 Ni2 25_455 2.8672(12) ?
    Dy2 Ni2 13_544 2.8672(12) ?
    Dy2 Ni1 19 3.1855(12) ?
    Dy2 Ni1 3_565 3.1855(12) ?
    Dy2 Ni1 2_655 3.1855(12) ?
    Dy2 Ni1 21_545 3.1855(12) ?
    Dy2 Ni1 1_445 3.1855(12) ?
loop_
    _geom_angle_atom_site_label_1
    _geom_angle_atom_site_label_2
    _geom_angle_atom_site_label_3
    _geom_angle_site_symmetry_1
    _geom_angle_site_symmetry_3
    _geom_angle
    _geom_angle_publ_flag
    Ni2 Ni1 Ni2 25 13_554 71.39(4) ?
    Ni2 Ni1 Ni1 25 3_665 59.63(4) ?
    Ni2 Ni1 Ni1 13_554 3_665 120.32(4) ?
    Ni2 Ni1 Ni1 25 2_655 59.63(4) ?
    Ni2 Ni1 Ni1 13_554 2_655 120.32(4) ?
    Ni1 Ni1 Ni1 3_665 2_655 60.0 ?
    Ni2 Ni1 Ni1 25 2_665 120.37(4) ?
    Ni2 Ni1 Ni1 13_554 2_665 59.68(4) ?
    Ni1 Ni1 Ni1 3_665 2_665 120.0 ?
    Ni1 Ni1 Ni1 2_655 2_665 180.0 ?
    Ni2 Ni1 Ni1 25 3_565 120.37(4) ?
    Ni2 Ni1 Ni1 13_554 3_565 59.68(4) ?
    Ni1 Ni1 Ni1 3_665 3_565 180.00(5) ?
    Ni1 Ni1 Ni1 2_655 3_565 120.0 ?
    Ni1 Ni1 Ni1 2_665 3_565 60.0 ?
    Ni2 Ni1 Ni3 25 13_554 179.09(6) ?
    Ni2 Ni1 Ni3 13_554 13_554 109.52(6) ?
    Ni1 Ni1 Ni3 3_665 13_554 119.63(2) ?
    Ni1 Ni1 Ni3 2_655 13_554 119.63(2) ?
    Ni1 Ni1 Ni3 2_665 13_554 60.37(2) ?
    Ni1 Ni1 Ni3 3_565 13_554 60.37(2) ?
    Ni2 Ni1 Dy1 25 1_665 113.50(3) ?
    Ni2 Ni1 Dy1 13_554 1_665 113.43(3) ?
    Ni1 Ni1 Dy1 3_665 1_665 64.23(2) ?
    Ni1 Ni1 Dy1 2_655 1_665 115.90(2) ?
    Ni1 Ni1 Dy1 2_665 1_665 64.10(2) ?
    Ni1 Ni1 Dy1 3_565 1_665 115.77(2) ?
    Ni3 Ni1 Dy1 13_554 1_665 66.22(3) ?
    Ni2 Ni1 Dy1 25 . 113.50(3) ?
    Ni2 Ni1 Dy1 13_554 . 113.43(3) ?
    Ni1 Ni1 Dy1 3_665 . 115.90(2) ?
    Ni1 Ni1 Dy1 2_655 . 64.23(2) ?
    Ni1 Ni1 Dy1 2_665 . 115.77(2) ?
    Ni1 Ni1 Dy1 3_565 . 64.10(2) ?
    Ni3 Ni1 Dy1 13_554 . 66.22(3) ?
    Dy1 Ni1 Dy1 1_665 . 121.28(6) ?
    Ni2 Ni1 Dy1 25 25 116.67(6) ?
    Ni2 Ni1 Dy1 13_554 25 171.94(6) ?
    Ni1 Ni1 Dy1 3_665 25 66.34(2) ?
    Ni1 Ni1 Dy1 2_655 25 66.34(2) ?
    Ni1 Ni1 Dy1 2_665 25 113.66(2) ?
    Ni1 Ni1 Dy1 3_565 25 113.66(2) ?
    Ni3 Ni1 Dy1 13_554 25 62.42(4) ?
    Dy1 Ni1 Dy1 1_665 25 64.28(3) ?
    Dy1 Ni1 Dy1 . 25 64.28(3) ?
    Ni2 Ni1 Dy2 25 . 59.47(3) ?
    Ni2 Ni1 Dy2 13_554 . 59.37(3) ?
    Ni1 Ni1 Dy2 3_665 . 112.99(2) ?
    Ni1 Ni1 Dy2 2_655 . 67.12(2) ?
    Ni1 Ni1 Dy2 2_665 . 112.88(2) ?
    Ni1 Ni1 Dy2 3_565 . 67.01(2) ?
    Ni3 Ni1 Dy2 13_554 . 120.91(3) ?
    Dy1 Ni1 Dy2 1_665 . 170.57(4) ?
    Dy1 Ni1 Dy2 . . 68.15(3) ?
    Dy1 Ni1 Dy2 25 . 123.75(3) ?
    Ni2 Ni1 Dy2 25 1_665 59.47(3) ?
    Ni2 Ni1 Dy2 13_554 1_665 59.37(3) ?
    Ni1 Ni1 Dy2 3_665 1_665 67.12(2) ?
    Ni1 Ni1 Dy2 2_655 1_665 112.99(2) ?
    Ni1 Ni1 Dy2 2_665 1_665 67.01(2) ?
    Ni1 Ni1 Dy2 3_565 1_665 112.88(2) ?
    Ni3 Ni1 Dy2 13_554 1_665 120.91(3) ?
    Dy1 Ni1 Dy2 1_665 1_665 68.15(3) ?
    Dy1 Ni1 Dy2 . 1_665 170.57(4) ?
    Dy1 Ni1 Dy2 25 1_665 123.75(3) ?
    Dy2 Ni1 Dy2 . 1_665 102.42(5) ?
    Ni1 Dy1 Ni1 1_445 2 51.80(5) ?
    Ni1 Dy1 Ni1 1_445 3 51.54(5) ?
    Ni1 Dy1 Ni1 2 3 98.01(4) ?
    Ni1 Dy1 Ni1 1_445 . 121.28(6) ?
    Ni1 Dy1 Ni1 2 . 98.01(4) ?
    Ni1 Dy1 Ni1 3 . 98.01(4) ?
    Ni1 Dy1 Ni1 1_445 3_565 98.01(4) ?
    Ni1 Dy1 Ni1 2 3_565 51.54(5) ?
    Ni1 Dy1 Ni1 3 3_565 121.28(6) ?
    Ni1 Dy1 Ni1 . 3_565 51.80(5) ?
    Ni1 Dy1 Ni1 1_445 2_655 98.01(4) ?
    Ni1 Dy1 Ni1 2 2_655 121.28(6) ?
    Ni1 Dy1 Ni1 3 2_655 51.80(5) ?
    Ni1 Dy1 Ni1 . 2_655 51.54(5) ?
    Ni1 Dy1 Ni1 3_565 2_655 98.01(4) ?
    Ni1 Dy1 Ni3 1_445 13_554 147.89(3) ?
    Ni1 Dy1 Ni3 2 13_554 96.33(2) ?
    Ni1 Dy1 Ni3 3 13_554 147.89(3) ?
    Ni1 Dy1 Ni3 . 13_554 51.46(3) ?
    Ni1 Dy1 Ni3 3_565 13_554 51.46(3) ?
    Ni1 Dy1 Ni3 2_655 13_554 96.33(2) ?
    Ni1 Dy1 Ni3 1_445 13_444 51.46(3) ?
    Ni1 Dy1 Ni3 2 13_444 51.46(3) ?
    Ni1 Dy1 Ni3 3 13_444 96.33(2) ?
    Ni1 Dy1 Ni3 . 13_444 147.89(3) ?
    Ni1 Dy1 Ni3 3_565 13_444 96.33(2) ?
    Ni1 Dy1 Ni3 2_655 13_444 147.89(3) ?
    Ni3 Dy1 Ni3 13_554 13_444 114.993(13) ?
    Ni1 Dy1 Ni3 1_445 13_544 96.33(2) ?
    Ni1 Dy1 Ni3 2 13_544 147.89(3) ?
    Ni1 Dy1 Ni3 3 13_544 51.46(3) ?
    Ni1 Dy1 Ni3 . 13_544 96.33(2) ?
    Ni1 Dy1 Ni3 3_565 13_544 147.89(3) ?
    Ni1 Dy1 Ni3 2_655 13_544 51.46(3) ?
    Ni3 Dy1 Ni3 13_554 13_544 114.992(13) ?
    Ni3 Dy1 Ni3 13_444 13_544 114.992(13) ?
    Ni1 Dy1 Ni1 1_445 25 115.72(3) ?
    Ni1 Dy1 Ni1 2 25 141.67(2) ?
    Ni1 Dy1 Ni1 3 25 94.88(4) ?
    Ni1 Dy1 Ni1 . 25 115.72(3) ?
    Ni1 Dy1 Ni1 3_565 25 141.67(2) ?
    Ni1 Dy1 Ni1 2_655 25 94.88(4) ?
    Ni3 Dy1 Ni1 13_554 25 91.38(3) ?
    Ni3 Dy1 Ni1 13_444 25 91.38(3) ?
    Ni3 Dy1 Ni1 13_544 25 49.26(2) ?
    Ni1 Dy1 Ni1 1_445 26_455 141.67(2) ?
    Ni1 Dy1 Ni1 2 26_455 115.72(3) ?
    Ni1 Dy1 Ni1 3 26_455 141.67(2) ?
    Ni1 Dy1 Ni1 . 26_455 94.88(4) ?
    Ni1 Dy1 Ni1 3_565 26_455 94.88(4) ?
    Ni1 Dy1 Ni1 2_655 26_455 115.72(3) ?
    Ni3 Dy1 Ni1 13_554 26_455 49.26(2) ?
    Ni3 Dy1 Ni1 13_444 26_455 91.38(3) ?
    Ni3 Dy1 Ni1 13_544 26_455 91.39(3) ?
    Ni1 Dy1 Ni1 25 26_455 47.32(4) ?
    Ni1 Dy1 Ni1 1_445 27_445 94.88(4) ?
    Ni1 Dy1 Ni1 2 27_445 94.88(4) ?
    Ni1 Dy1 Ni1 3 27_445 115.72(3) ?
    Ni1 Dy1 Ni1 . 27_445 141.67(2) ?
    Ni1 Dy1 Ni1 3_565 27_445 115.72(3) ?
    Ni1 Dy1 Ni1 2_655 27_445 141.67(2) ?
    Ni3 Dy1 Ni1 13_554 27_445 91.38(3) ?
    Ni3 Dy1 Ni1 13_444 27_445 49.26(2) ?
    Ni3 Dy1 Ni1 13_544 27_445 91.39(3) ?
    Ni1 Dy1 Ni1 25 27_445 47.32(4) ?
    Ni1 Dy1 Ni1 26_455 27_445 47.32(4) ?
    Ni1 Ni2 Ni1 25 27_445 60.75(7) ?
    Ni1 Ni2 Ni1 25 26_455 60.75(7) ?
    Ni1 Ni2 Ni1 27_445 26_455 60.75(7) ?
    Ni1 Ni2 Ni1 25 7_445 108.61(4) ?
    Ni1 Ni2 Ni1 27_445 7_445 146.078(19) ?
    Ni1 Ni2 Ni1 26_455 7_445 146.078(19) ?
    Ni1 Ni2 Ni1 25 8 146.078(19) ?
    Ni1 Ni2 Ni1 27_445 8 146.077(19) ?
    Ni1 Ni2 Ni1 26_455 8 108.61(4) ?
    Ni1 Ni2 Ni1 7_445 8 60.65(7) ?
    Ni1 Ni2 Ni1 25 9_455 146.078(19) ?
    Ni1 Ni2 Ni1 27_445 9_455 108.61(4) ?
    Ni1 Ni2 Ni1 26_455 9_455 146.077(19) ?
    Ni1 Ni2 Ni1 7_445 9_455 60.65(7) ?
    Ni1 Ni2 Ni1 8 9_455 60.65(7) ?
    Ni1 Ni2 Dy2 25 7 73.14(3) ?
    Ni1 Ni2 Dy2 27_445 7 125.86(8) ?
    Ni1 Ni2 Dy2 26_455 7 73.14(3) ?
    Ni1 Ni2 Dy2 7_445 7 72.94(3) ?
    Ni1 Ni2 Dy2 8 7 72.94(3) ?
    Ni1 Ni2 Dy2 9_455 7 125.53(8) ?
    Ni1 Ni2 Dy2 25 7_445 73.14(3) ?
    Ni1 Ni2 Dy2 27_445 7_445 73.14(3) ?
    Ni1 Ni2 Dy2 26_455 7_445 125.86(8) ?
    Ni1 Ni2 Dy2 7_445 7_445 72.94(3) ?
    Ni1 Ni2 Dy2 8 7_445 125.53(8) ?
    Ni1 Ni2 Dy2 9_455 7_445 72.94(3) ?
    Dy2 Ni2 Dy2 7 7_445 120.0000(10)
                                   ?
    Ni1 Ni2 Ni2 25 31_445 107.20(9) ?
    Ni1 Ni2 Ni2 27_445 31_445 54.54(7) ?
    Ni1 Ni2 Ni2 26_455 31_445 107.20(9) ?
    Ni1 Ni2 Ni2 7_445 31_445 106.72(9) ?
    Ni1 Ni2 Ni2 8 31_445 106.72(9) ?
    Ni1 Ni2 Ni2 9_455 31_445 54.07(7) ?
    Dy2 Ni2 Ni2 7 31_445 179.60(14) ?
    Dy2 Ni2 Ni2 7_445 31_445 60.0 ?
    Ni1 Ni2 Ni2 25 31 107.20(9) ?
    Ni1 Ni2 Ni2 27_445 31 107.20(9) ?
    Ni1 Ni2 Ni2 26_455 31 54.54(7) ?
    Ni1 Ni2 Ni2 7_445 31 106.72(9) ?
    Ni1 Ni2 Ni2 8 31 54.07(7) ?
    Ni1 Ni2 Ni2 9_455 31 106.72(9) ?
    Dy2 Ni2 Ni2 7 31 60.0 ?
    Dy2 Ni2 Ni2 7_445 31 179.60(14) ?
    Ni2 Ni2 Ni2 31_445 31 119.999(2) ?
    Ni1 Ni2 Dy2 25 7_455 125.86(8) ?
    Ni1 Ni2 Dy2 27_445 7_455 73.14(3) ?
    Ni1 Ni2 Dy2 26_455 7_455 73.14(3) ?
    Ni1 Ni2 Dy2 7_445 7_455 125.53(8) ?
    Ni1 Ni2 Dy2 8 7_455 72.94(3) ?
    Ni1 Ni2 Dy2 9_455 7_455 72.94(3) ?
    Dy2 Ni2 Dy2 7 7_455 119.9990(10)
                                   ?
    Dy2 Ni2 Dy2 7_445 7_455 119.9990(10)
                                       ?
    Ni2 Ni2 Dy2 31_445 7_455 60.0 ?
    Ni2 Ni2 Dy2 31 7_455 60.0 ?
    Ni1 Ni2 Ni2 25 31_545 54.54(7) ?
    Ni1 Ni2 Ni2 27_445 31_545 107.20(9) ?
    Ni1 Ni2 Ni2 26_455 31_545 107.20(9) ?
    Ni1 Ni2 Ni2 7_445 31_545 54.07(7) ?
    Ni1 Ni2 Ni2 8 31_545 106.72(9) ?
    Ni1 Ni2 Ni2 9_455 31_545 106.72(9) ?
    Dy2 Ni2 Ni2 7 31_545 60.0 ?
    Dy2 Ni2 Ni2 7_445 31_545 60.0 ?
    Ni2 Ni2 Ni2 31_445 31_545 119.997(2) ?
    Ni2 Ni2 Ni2 31 31_545 119.997(2) ?
    Dy2 Ni2 Ni2 7_455 31_545 179.60(14) ?
    Ni1 Ni3 Ni1 31 7_445 180.00(3) ?
    Ni1 Ni3 Ni1 31 33_545 59.27(5) ?
    Ni1 Ni3 Ni1 7_445 33_545 120.73(5) ?
    Ni1 Ni3 Ni1 31 9_455 120.73(5) ?
    Ni1 Ni3 Ni1 7_445 9_455 59.27(5) ?
    Ni1 Ni3 Ni1 33_545 9_455 180.0 ?
    Ni1 Ni3 Ni1 31 32_445 59.27(5) ?
    Ni1 Ni3 Ni1 7_445 32_445 120.73(5) ?
    Ni1 Ni3 Ni1 33_545 32_445 59.27(5) ?
    Ni1 Ni3 Ni1 9_455 32_445 120.73(5) ?
    Ni1 Ni3 Ni1 31 8 120.73(5) ?
    Ni1 Ni3 Ni1 7_445 8 59.27(5) ?
    Ni1 Ni3 Ni1 33_545 8 120.73(5) ?
    Ni1 Ni3 Ni1 9_455 8 59.27(5) ?
    Ni1 Ni3 Ni1 32_445 8 180.0 ?
    Ni1 Ni3 Dy1 31 31 62.314(16) ?
    Ni1 Ni3 Dy1 7_445 31 117.686(16) ?
    Ni1 Ni3 Dy1 33_545 31 62.314(16) ?
    Ni1 Ni3 Dy1 9_455 31 117.686(16) ?
    Ni1 Ni3 Dy1 32_445 31 111.68(4) ?
    Ni1 Ni3 Dy1 8 31 68.32(4) ?
    Ni1 Ni3 Dy1 31 7_445 117.686(16) ?
    Ni1 Ni3 Dy1 7_445 7_445 62.314(16) ?
    Ni1 Ni3 Dy1 33_545 7_445 117.686(16) ?
    Ni1 Ni3 Dy1 9_455 7_445 62.314(16) ?
    Ni1 Ni3 Dy1 32_445 7_445 68.32(4) ?
    Ni1 Ni3 Dy1 8 7_445 111.68(4) ?
    Dy1 Ni3 Dy1 31 7_445 180.0 ?
    Ni1 Ni3 Dy1 31 31_445 62.314(16) ?
    Ni1 Ni3 Dy1 7_445 31_445 117.686(16) ?
    Ni1 Ni3 Dy1 33_545 31_445 111.68(4) ?
    Ni1 Ni3 Dy1 9_455 31_445 68.32(4) ?
    Ni1 Ni3 Dy1 32_445 31_445 62.314(16) ?
    Ni1 Ni3 Dy1 8 31_445 117.686(16) ?
    Dy1 Ni3 Dy1 31 31_445 114.993(13) ?
    Dy1 Ni3 Dy1 7_445 31_445 65.007(13) ?
    Ni1 Ni3 Dy1 31 7 117.686(16) ?
    Ni1 Ni3 Dy1 7_445 7 62.314(16) ?
    Ni1 Ni3 Dy1 33_545 7 68.32(4) ?
    Ni1 Ni3 Dy1 9_455 7 111.68(4) ?
    Ni1 Ni3 Dy1 32_445 7 117.686(16) ?
    Ni1 Ni3 Dy1 8 7 62.314(16) ?
    Dy1 Ni3 Dy1 31 7 65.007(13) ?
    Dy1 Ni3 Dy1 7_445 7 114.993(13) ?
    Dy1 Ni3 Dy1 31_445 7 180.00(3) ?
    Ni1 Ni3 Dy1 31 31_545 111.68(4) ?
    Ni1 Ni3 Dy1 7_445 31_545 68.32(4) ?
    Ni1 Ni3 Dy1 33_545 31_545 62.314(16) ?
    Ni1 Ni3 Dy1 9_455 31_545 117.686(16) ?
    Ni1 Ni3 Dy1 32_445 31_545 62.314(16) ?
    Ni1 Ni3 Dy1 8 31_545 117.686(16) ?
    Dy1 Ni3 Dy1 31 31_545 114.992(13) ?
    Dy1 Ni3 Dy1 7_445 31_545 65.008(13) ?
    Dy1 Ni3 Dy1 31_445 31_545 114.992(13) ?
    Dy1 Ni3 Dy1 7 31_545 65.008(13) ?
    Ni1 Ni3 Dy1 31 7_455 68.32(4) ?
    Ni1 Ni3 Dy1 7_445 7_455 111.68(4) ?
    Ni1 Ni3 Dy1 33_545 7_455 117.686(16) ?
    Ni1 Ni3 Dy1 9_455 7_455 62.314(16) ?
    Ni1 Ni3 Dy1 32_445 7_455 117.686(16) ?
    Ni1 Ni3 Dy1 8 7_455 62.314(16) ?
    Dy1 Ni3 Dy1 31 7_455 65.008(13) ?
    Dy1 Ni3 Dy1 7_445 7_455 114.992(13) ?
    Dy1 Ni3 Dy1 31_445 7_455 65.008(13) ?
    Dy1 Ni3 Dy1 7 7_455 114.992(13) ?
    Dy1 Ni3 Dy1 31_545 7_455 180.00(3) ?
    Ni2 Dy2 Ni2 25 25_445 120.0 ?
    Ni2 Dy2 Ni2 25 13_554 60.0 ?
    Ni2 Dy2 Ni2 25_445 13_554 180.0 ?
    Ni2 Dy2 Ni2 25 13_444 180.0 ?
    Ni2 Dy2 Ni2 25_445 13_444 60.0 ?
    Ni2 Dy2 Ni2 13_554 13_444 120.0 ?
    Ni2 Dy2 Ni2 25 25_455 120.0 ?
    Ni2 Dy2 Ni2 25_445 25_455 120.0 ?
    Ni2 Dy2 Ni2 13_554 25_455 60.0 ?
    Ni2 Dy2 Ni2 13_444 25_455 60.0 ?
    Ni2 Dy2 Ni2 25 13_544 60.0 ?
    Ni2 Dy2 Ni2 25_445 13_544 60.0 ?
    Ni2 Dy2 Ni2 13_554 13_544 120.0 ?
    Ni2 Dy2 Ni2 13_444 13_544 120.0 ?
    Ni2 Dy2 Ni2 25_455 13_544 180.0 ?
    Ni2 Dy2 Ni1 25 . 47.39(4) ?
    Ni2 Dy2 Ni1 25_445 . 132.30(4) ?
    Ni2 Dy2 Ni1 13_554 . 47.70(4) ?
    Ni2 Dy2 Ni1 13_444 . 132.61(4) ?
    Ni2 Dy2 Ni1 25_455 . 89.97(4) ?
    Ni2 Dy2 Ni1 13_544 . 90.03(4) ?
    Ni2 Dy2 Ni1 25 19 132.61(4) ?
    Ni2 Dy2 Ni1 25_445 19 47.70(4) ?
    Ni2 Dy2 Ni1 13_554 19 132.30(4) ?
    Ni2 Dy2 Ni1 13_444 19 47.39(4) ?
    Ni2 Dy2 Ni1 25_455 19 90.03(4) ?
    Ni2 Dy2 Ni1 13_544 19 89.97(4) ?
    Ni1 Dy2 Ni1 . 19 180.00(3) ?
    Ni2 Dy2 Ni1 25 3_565 89.97(4) ?
    Ni2 Dy2 Ni1 25_445 3_565 132.30(4) ?
    Ni2 Dy2 Ni1 13_554 3_565 47.70(4) ?
    Ni2 Dy2 Ni1 13_444 3_565 90.03(4) ?
    Ni2 Dy2 Ni1 25_455 3_565 47.39(4) ?
    Ni2 Dy2 Ni1 13_544 3_565 132.61(4) ?
    Ni1 Dy2 Ni1 . 3_565 45.99(4) ?
    Ni1 Dy2 Ni1 19 3_565 134.01(4) ?
    Ni2 Dy2 Ni1 25 2_655 47.39(4) ?
    Ni2 Dy2 Ni1 25_445 2_655 89.97(4) ?
    Ni2 Dy2 Ni1 13_554 2_655 90.03(4) ?
    Ni2 Dy2 Ni1 13_444 2_655 132.61(4) ?
    Ni2 Dy2 Ni1 25_455 2_655 132.30(4) ?
    Ni2 Dy2 Ni1 13_544 2_655 47.70(4) ?
    Ni1 Dy2 Ni1 . 2_655 45.77(4) ?
    Ni1 Dy2 Ni1 19 2_655 134.23(4) ?
    Ni1 Dy2 Ni1 3_565 2_655 84.91(3) ?
    Ni2 Dy2 Ni1 25 21_545 90.03(4) ?
    Ni2 Dy2 Ni1 25_445 21_545 47.70(4) ?
    Ni2 Dy2 Ni1 13_554 21_545 132.30(4) ?
    Ni2 Dy2 Ni1 13_444 21_545 89.97(4) ?
    Ni2 Dy2 Ni1 25_455 21_545 132.61(4) ?
    Ni2 Dy2 Ni1 13_544 21_545 47.39(4) ?
    Ni1 Dy2 Ni1 . 21_545 134.01(4) ?
    Ni1 Dy2 Ni1 19 21_545 45.99(4) ?
    Ni1 Dy2 Ni1 3_565 21_545 180.00(5) ?
    Ni1 Dy2 Ni1 2_655 21_545 95.09(3) ?
    Ni2 Dy2 Ni1 25 1_445 132.30(4) ?
    Ni2 Dy2 Ni1 25_445 1_445 47.39(4) ?
    Ni2 Dy2 Ni1 13_554 1_445 132.61(4) ?
    Ni2 Dy2 Ni1 13_444 1_445 47.70(4) ?
    Ni2 Dy2 Ni1 25_455 1_445 89.97(4) ?
    Ni2 Dy2 Ni1 13_544 1_445 90.03(4) ?
    Ni1 Dy2 Ni1 . 1_445 102.42(5) ?
    Ni1 Dy2 Ni1 19 1_445 77.58(5) ?
    Ni1 Dy2 Ni1 3_565 1_445 84.91(3) ?
    Ni1 Dy2 Ni1 2_655 1_445 84.91(3) ?
    Ni1 Dy2 Ni1 21_545 1_445 95.09(3) ?
data_global
_journal_date_recd_electronic     2012-09-28
_journal_date_accepted     2012-10-22
_journal_name_full     'Acta Crystallographica, Section E'
_journal_year     2012
_journal_volume     68
_journal_issue     11
_journal_page_first     i83
_journal_page_last     i83
_journal_paper_category     QI
_journal_paper_doi     10.1107/S1600536812043747
_journal_coeditor_code     WM2688
_publ_contact_author_name     'Volodymyr Levytskyy'
_publ_contact_author_address
;
Department of Inorganic Chemistry, Ivan Franko National University of Lviv,
Kyryla & Mefodiya street 6, 79005 Lviv, Ukraine
;
_publ_contact_author_email     'v.levyckyy@gmail.com'
_publ_contact_author_fax     ?
_publ_contact_author_phone     ?
_publ_section_title
;
Redetermination of dysprosium trinickel from single-crystal X-ray data
;
loop_
    _publ_author_name
    _publ_author_footnote
    _publ_author_address
    'Levytskyy, Volodymyr' .
;
Department of Inorganic Chemistry, Ivan Franko National University of Lviv,
Kyryla & Mefodiya street 6, 79005 Lviv, Ukraine
;
    'Babizhetskyy, Volodymyr' .
;
Department of Inorganic Chemistry, Ivan Franko National University of Lviv,
Kyryla & Mefodiya street 6, 79005 Lviv, Ukraine
;
    'Kotur, Bohdan' .
;
Department of Inorganic Chemistry, Ivan Franko National University of Lviv,
Kyryla & Mefodiya street 6, 79005 Lviv, Ukraine
;
    'Smetana, Volodymyr' .
;
344 Spedding Hall, Ames Laboratory, Ames, IA 50011-3020, USA
;
