# Supplementary material for: Redetermination of dysprosium trinickel from single-crystal X-ray data
Source: Acta Crystallogr Sect E Struct Rep Online. 2012 Oct 27;68(Pt 11):i83. doi: 10.1107/S1600536812043747 (PMC3515086; doi:10.1107/S1600536812043747)
Supplement: Supplementary file 2 [file e-68-00i83-Isup2.hkl]

#
# h,k,l, Fc-squared, Fo-squared, sigma(Fo-squared) and status flag
#
data_I
_shelx_title '                                  DyNi3'
_shelx_refln_list_code          4
_shelx_F_calc_maximum      692.91
_exptl_crystal_F_000      1350.00
_reflns_d_resolution_high  0.7465
 
loop_
 _symmetry_equiv_pos_as_xyz
 'x, y, z'
 '-y, x-y, z'
 '-x+y, -x, z'
 'x-y, -y, -z'
 '-x, -x+y, -z'
 'y, x, -z'
 'x+2/3, y+1/3, z+1/3'
 '-y+2/3, x-y+1/3, z+1/3'
 '-x+y+2/3, -x+1/3, z+1/3'
 'x-y+2/3, -y+1/3, -z+1/3'
 '-x+2/3, -x+y+1/3, -z+1/3'
 'y+2/3, x+1/3, -z+1/3'
 'x+1/3, y+2/3, z+2/3'
 '-y+1/3, x-y+2/3, z+2/3'
 '-x+y+1/3, -x+2/3, z+2/3'
 'x-y+1/3, -y+2/3, -z+2/3'
 '-x+1/3, -x+y+2/3, -z+2/3'
 'y+1/3, x+2/3, -z+2/3'
 '-x, -y, -z'
 'y, -x+y, -z'
 'x-y, x, -z'
 '-x+y, y, z'
 'x, x-y, z'
 '-y, -x, z'
 '-x+2/3, -y+1/3, -z+1/3'
 'y+2/3, -x+y+1/3, -z+1/3'
 'x-y+2/3, x+1/3, -z+1/3'
 '-x+y+2/3, y+1/3, z+1/3'
 'x+2/3, x-y+1/3, z+1/3'
 '-y+2/3, -x+1/3, z+1/3'
 '-x+1/3, -y+2/3, -z+2/3'
 'y+1/3, -x+y+2/3, -z+2/3'
 'x-y+1/3, x+2/3, -z+2/3'
 '-x+y+1/3, y+2/3, z+2/3'
 'x+1/3, x-y+2/3, z+2/3'
 '-y+1/3, -x+2/3, z+2/3'
 
_cell_length_a     4.9660
_cell_length_b     4.9660
_cell_length_c    24.3700
_cell_angle_alpha  90.000
_cell_angle_beta   90.000
_cell_angle_gamma 120.000
 
_shelx_F_squared_multiplier     1.000
 
loop_
 _refln_index_h
 _refln_index_k
 _refln_index_l
 _refln_F_squared_calc
 _refln_F_squared_meas
 _refln_F_squared_sigma
 _refln_observed_status
  -1   2   0   288550.25   301720.97   4286.78 o
   0   3   0   165835.19   176286.50   2056.53 o
  -2   4   0   480129.16   507834.63   7087.22 o
  -1   5   0    71398.60    71518.73   1752.86 o
  -3   6   0    48988.19    48677.18   2370.18 o
  -1   1   1    16334.80    16265.54    455.24 o
   0   2   1   293708.00   306364.09   3717.96 o
  -2   3   1    11073.17    11594.86    406.61 o
  -4   4   1   111753.59   115215.74   2687.53 o
  -1   4   1     8051.13     7730.18    539.76 o
  -3   5   1     7317.52     7818.39    693.66 o
   0   5   1     5674.70     5318.91   1031.14 o
  -5   6   1     3660.71     3747.90   1158.48 o
  -2   6   1    56290.57    56262.18   2356.08 o
   0   1   2     1320.09     1487.67    141.62 o
  -2   2   2    81618.62    86927.77   1483.81 o
  -1   3   2     1167.01     1254.93    203.47 o
  -3   4   2      693.21      758.08    246.72 o
   0   4   2    30058.95    29354.79   1550.98 o
  -5   5   2      791.70      349.21    669.26 o
  -2   5   2      634.81      895.82    386.64 o
  -4   6   2    14918.75    16306.51   1230.38 o
  -1   6   2      400.45     1211.91   1315.08 o
   0   0   3     2093.05     2113.40    253.69 o
  -1   2   3     3134.89     3146.95    203.06 o
  -3   3   3     1895.02     1938.37    331.00 o
   0   3   3     2394.05     2406.32    425.09 o
  -2   4   3     1155.90      924.38    271.71 o
  -4   5   3     1379.22     1730.51    458.38 o
  -1   5   3     1130.70     1284.82    407.02 o
  -3   6   3      986.70     1033.56    538.48 o
  -1   1   4     6570.19     6240.50    280.52 o
   0   2   4    85722.02    88340.63   2247.89 o
  -2   3   4     3954.54     4013.55    304.72 o
  -4   4   4    30656.26    31029.18   1438.14 o
  -1   4   4     2197.79     2022.12    362.42 o
  -3   5   4     1591.95     1472.57    395.48 o
   0   5   4     1458.08     1947.86    710.75 o
  -5   6   4      764.88     1103.99   1206.02 o
  -2   6   4    14591.78    14214.68   1114.70 o
   0   1   5     1083.33     1018.01    169.66 o
  -2   2   5   132114.48   141304.56   1691.60 o
  -1   3   5      835.00      844.25    177.84 o
  -3   4   5      753.01      882.82    276.55 o
   0   4   5    43628.07    42319.90   1614.01 o
  -5   5   5      313.00     -142.73    725.06 o
  -2   5   5      378.14      326.50    343.12 o
  -4   6   5    19643.17    20285.32   1476.60 o
  -1   6   5      491.33      375.75   3098.01 o
   0   0   6    18259.43    15984.13   1086.86 o
  -1   2   6   364279.50   365306.22   2736.34 o
  -3   3   6   202104.20   211890.16   3563.36 o
   0   3   6   202988.59   201300.72   6034.10 o
  -2   4   6     7349.23     7894.12    541.60 o
  -4   5   6    88804.23    84252.91   2637.75 o
  -1   5   6    88419.66    87556.74   1847.13 o
  -3   6   6    64743.43    60770.05   2009.68 o
  -1   1   7   218787.16   209534.05   3506.58 o
   0   2   7      185.25      235.02    155.15 o
  -2   3   7   127536.56   128776.49   1937.01 o
  -4   4   7      634.49     1100.37    565.99 o
  -1   4   7    84708.88    81580.52   1529.92 o
  -3   5   7    56778.57    56857.21   1405.01 o
   0   5   7    41905.55    41636.77   2055.12 o
  -5   6   7    33317.93    38752.60   4816.92 o
  -2   6   7      718.23      129.67    493.75 o
   0   1   8   219004.80   220621.55   1942.01 o
  -2   2   8    24703.12    24352.52    690.20 o
  -1   3   8   123873.28   124032.15   1477.62 o
  -3   4   8    83104.77    83540.79   2146.99 o
   0   4   8    12728.31    11664.20   1108.79 o
  -5   5   8    39342.33    37897.17   2224.07 o
  -2   5   8    57405.63    55004.93   1439.97 o
  -4   6   8     7366.60     8563.76   1273.04 o
   0   0   9    36116.60    32618.97   1322.59 o
  -1   2   9    39105.85    38715.25    739.86 o
  -3   3   9    22065.40    22596.18   1041.22 o
   0   3   9    23567.40    22426.44   1148.96 o
  -2   4   9    12237.83    12859.64    675.92 o
  -4   5   9    10497.78    11316.59   1034.58 o
  -1   5   9     9827.42     9037.17    757.76 o
  -3   6   9     7273.97     7572.46    872.83 o
  -1   1  10    17166.17    16525.78    563.78 o
   0   2  10     3670.37     3577.18    448.75 o
  -2   3  10     9224.35     9206.97    512.41 o
  -4   4  10     1312.29     1875.06    661.94 o
  -1   4  10     6203.23     6069.69    579.97 o
  -3   5  10     4040.69     4668.01    617.52 o
   0   5  10     2407.90     1599.98    734.98 o
  -2   6  10      668.62      488.02    665.85 o
   0   1  11   121245.21   115745.12   1543.73 o
  -2   2  11      503.18      579.71    247.04 o
  -1   3  11    68988.21    64819.24   1177.37 o
  -3   4  11    44306.05    44867.23   1181.74 o
   0   4  11      140.82     -142.79    448.57 o
  -5   5  11    19731.62    20382.60   1841.83 o
  -2   5  11    28381.12    28417.04   1164.28 o
  -4   6  11       76.74     -448.04   2034.63 o
   0   0  12   284209.06   273061.34   4685.13 o
  -1   2  12     3030.07     2874.46    281.81 o
  -3   3  12     1977.26     1785.07    543.19 o
   0   3  12     1831.05     1520.21    500.40 o
  -2   4  12    95713.13    93306.29   1698.96 o
  -4   5  12      565.41      542.38    447.89 o
  -1   5  12      621.16      937.83    478.70 o
  -3   6  12      256.44      818.58    958.04 o
  -1   1  13      872.85     1296.69    255.16 o
   0   2  13   134380.14   129836.09   2623.60 o
  -2   3  13      849.90     1183.58    368.30 o
  -4   4  13    59536.93    60467.36   2682.83 o
  -1   4  13      837.42      999.14    366.60 o
  -3   5  13     1126.78      830.82    516.06 o
   0   5  13      852.08      441.48    889.15 o
   0   1  14    93076.92    89789.21   1510.99 o
  -2   2  14   237008.28   233239.09   2860.95 o
  -1   3  14    61905.14    59902.09   1309.91 o
  -3   4  14    41954.33    42693.62   1306.37 o
   0   4  14   107466.24   104567.92   2814.67 o
  -5   5  14    24744.63    27568.22   2342.28 o
  -2   5  14    30957.98    28964.68   1341.33 o
   0   0  15   191645.41   185583.34   4055.05 o
  -1   2  15   113591.99   112987.35   1446.37 o
  -3   3  15    75399.45    76240.37   2230.56 o
   0   3  15    73066.88    71744.96   2145.69 o
  -2   4  15    79229.10    77091.30   1726.59 o
  -4   5  15    36153.39    37387.45   1644.50 o
  -1   5  15    37302.43    37129.98   1440.91 o
  -1   1  16    35346.81    34667.43   1011.59 o
   0   2  16     2363.86     2040.57    581.65 o
  -2   3  16    22721.63    22581.80    937.01 o
  -4   4  16     1533.43     1822.09    754.13 o
  -1   4  16    16450.70    16317.76    935.30 o
  -3   5  16    11857.11    11605.75   1109.99 o
   0   1  17     3617.99     3168.18    487.87 o
  -2   2  17    85666.02    85975.88   2114.68 o
  -1   3  17     2141.30     1978.03    431.42 o
  -3   4  17     1239.68     2363.42    664.69 o
   0   4  17    36996.86    37391.64   1916.84 o
  -2   5  17     1012.39     1113.60    478.32 o
   0   0  18    55097.96    52532.66   2293.45 o
  -1   2  18     8697.56     8748.04    670.43 o
  -3   3  18     4463.00     4518.36    918.49 o
   0   3  18     4731.66     4066.56    797.13 o
  -2   4  18    24987.48    26025.23   1252.26 o
  -4   5  18     2097.96     2986.20   1295.68 o
  -1   5  18     1969.55     1285.88   1182.75 o
  -1   1  19      760.51      973.98    405.41 o
   0   2  19    82001.52    79521.15   2286.38 o
  -2   3  19      363.76      596.22    399.67 o
  -4   4  19    36978.41    36805.68   2378.91 o
  -1   4  19      205.26      420.20    442.16 o
  -3   5  19      257.18      -78.14    648.39 o
   0   1  20    35110.19    35243.09   1376.01 o
  -2   2  20       34.07      207.84    577.07 o
  -1   3  20    23467.19    24092.45   1210.82 o
  -3   4  20    17760.03    18343.72   1381.53 o
   0   4  20       20.77      539.52    619.01 o
  -2   5  20    12983.79    14257.66   2457.14 o
   0   0  21    69933.03    72176.20   2865.89 o
  -1   2  21    83878.45    85299.76   1712.20 o
  -3   3  21    57107.17    58204.41   4212.07 o
   0   3  21    58810.25    55708.32   2101.09 o
  -2   4  21    33936.79    33988.74   1622.75 o
  -1   1  22    55502.37    56967.28   1973.94 o
   0   2  22    85699.37    86038.53   2516.30 o
  -2   3  22    39989.46    40172.63   1536.35 o
  -4   4  22    44986.40    46104.96   3722.41 o
  -1   4  22    28853.12    28302.73   1425.53 o
   0   1  23      528.65      629.00    535.13 o
  -2   2  23    37080.41    36209.93   2165.10 o
  -1   3  23      538.00      499.91    447.52 o
  -3   4  23      429.12      892.74    568.33 o
   0   0  24    73740.69    81492.97   4921.35 o
  -1   2  24      652.43      632.72    471.20 o
  -3   3  24      521.36      156.32    798.65 o
   0   3  24      434.71      664.76    657.30 o
  -2   4  24    34519.68    34847.20   2291.22 o
  -1   1  25    33914.29    36475.82   1901.49 o
   0   2  25      793.17      947.24    663.95 o
  -2   3  25    24021.22    29070.42   1857.54 o
  -1   4  25    17285.10    17376.95   2639.56 o
   0   1  26     5241.92     5046.26    989.11 o
  -2   2  26     4731.55     6220.70   1323.33 o
  -1   3  26     3398.93     4759.65    769.82 o
   0   0  27    21055.79    24090.64   4083.17 o
  -1   2  27     7480.92     9363.78   1132.66 o
  -3   3  27     5633.17     5913.06   2921.35 o
   0   3  27     5211.49     5191.43   2392.49 o
  -1   1  28    35290.08    38975.27   2633.61 o
   0   2  28    16255.15    17768.02   1697.79 o
  -2   3  28    25861.63    26801.05   5347.85 o
   0   1  29    28327.31    29811.95   3391.74 o
  -2   2  29     1638.22     1693.08   1252.41 o
  -1   3  29    21229.10    25483.09   4192.91 o
   0   0  30     3593.78     2043.99   2232.08 o
  -1   2  30    44026.23    49939.59   2715.48 o
  -1   1  31      107.77     -246.60   1657.23 o
 
